# Supplementary material for: Antibody-Free Labeling of Malaria-Derived Extracellular Vesicles Using Flow Cytometry
Source: Biomedicines. 2020 Apr 27;8(5):98. doi: 10.3390/biomedicines8050098 (PMC7277110; doi:10.3390/biomedicines8050098)
Supplement: Supplementary file 1 [file biomedicines-08-00098-s001.zip]

Archive with 11 entries (9 files):
- biomedicines-767937 supplementary done/
- biomedicines-767937 supplementary done/Supplementary files MDPI/
- biomedicines-767937 supplementary done/Supplementary files MDPI/FACS and EV requirements v5.xlsx
- biomedicines-767937 supplementary done/Supplementary files MDPI/Supp figure 1B,C aiv5.tif
- biomedicines-767937 supplementary done/Supplementary files MDPI/Supp Figure 2A,B v4.tif
- biomedicines-767937 supplementary done/Supplementary files MDPI/Supp. fig 3C. Comparison between rings and trophs concentrationsv2.tif
- biomedicines-767937 supplementary done/Supplementary files MDPI/Supp. figure 3A,B ISX vs ze5 EVsv2.tif
- biomedicines-767937 supplementary done/Supplementary files MDPI/Supplamentary figure 1A v2.tif
- biomedicines-767937 supplementary done/Supplementary files MDPI/Supplamentary figures.docx
- biomedicines-767937 supplementary done/Supplementary files MDPI/Supplementary table 1.docx
- biomedicines-767937 supplementary done/Supplementary files MDPI/Supplementary table 2 Concentration for paperv2.xls
