# Supplementary material for: Antibody-Free Labeling of Malaria-Derived Extracellular Vesicles Using Flow Cytometry
Source: Biomedicines. 2020 Apr 27;8(5):98. doi: 10.3390/biomedicines8050098 (PMC7277110; doi:10.3390/biomedicines8050098)
Supplement: Supplementary file 1 [file biomedicines-08-00098-s001.zip › biomedicines-767937 supplementary done/Supplementary files MDPI/FACS and EV requirements v5.xlsx]

## Sheet: EVs
	Category	Method description	Details
	EV isolation	Ultracentrifugation	Media was collected and cellular debris removed by centrifugation for 5 min at 1500 r.p.m., 10 min at 3000 r.p.m (5810 R, eppendorf). and 17,000 r.p.m (Sorvall Lynx 4000, Thermo Scientific). 200mL supernatant was concentrated using a VivCell 100,000 MWCO PES (Sartorious Stedium) to 10mL and centrifuged for 18 hr at 37,000 r.p.m to pellet EVs at 4 °C, in a 70.1 Ti rotor (Optima XE-90, Beckman Coul…
	EV characterization	Atomic Force Microscopy, Transmission Electron Microscopy, Cryo Electron Microscopy, NanoSight	Was extensively perfomed and studied at: N. Regev-rudzki et al., “Cell-cell communication between malaria-infected red blood cells via exosome-like vesicles. - PubMed - NCBI,” Cell, vol. 153, no. 5, pp. 1120–1133, 2013. X. Sisquella et al., “Malaria parasite DNA-harbouring vesicles activate cytosolic immune sensors,” Nat. Commun., vol. 8, no. 1, 2017.
	EV functional studies	This work does not involve functional assays

## Sheet: FACS
	Category	Method description	Details
	Daily QC test	The system acquires the manufacturer QC beads at 500 events per second, than it automatically adjusts laser delays and PMT voltages so that the mean intensity of the bead population falls into data channel 128 in all fluorescence channels. CV increases and PMT voltage changes are compared against the QC criteria.
	Daily rainbow beads test	The Spherotech 8-peak rainbow calibration particles present eight different fluorescent intensities. CV of the highest intensity is lower than 7% in each laser. Bead population is higher than 70%.
	Acquisition Parameters	Flow rate	0.1 ul/s
		Events	1000000
		Sample acquired volume	0.27-0.29 ul
		Trigger/Threshold	FSC 405/10 0.02%
			SSC 488/10 0.03%
	Lasers		Filter Set	Name/Fluorophore	PMT Voltage
		355 nm, 50 mW	447/60	Hoechst 33342	520
		405 nm, 100 mW	405/10	FSC	389
		488 nm, 100 mW	488/10	SSC	538
			525/35	CFSE/Thiazole Orange	500
		561 nm, 50 mW	577/15	Dil /PKH 26	813
			589/15	PE - Rhodamin	595
