# Supplementary material for: Antibody-Free Labeling of Malaria-Derived Extracellular Vesicles Using Flow Cytometry
Source: Biomedicines. 2020 Apr 27;8(5):98. doi: 10.3390/biomedicines8050098 (PMC7277110; doi:10.3390/biomedicines8050098)
Supplement: Supplementary file 1 [file biomedicines-08-00098-s001.zip › biomedicines-767937 supplementary done/Supplementary files MDPI/Supplementary table 2 Concentration for paperv2.xls]

## Sheet: Sheet1
Figure	Sample	Concentration of gated events [events/mL]
1A	PBS	NA
	100nm Beads	1.3x10^9
	200nm Beads	2.8x10^8
	LUVs	NA
2A	CFSE	600900000
	Unstained EVs	24600000
	EVs + CFSE	77464200000
	HO	3600000
	Unstained EVs	71690700000
	EVs + HO	6.8022e+10
	PKH26	1282600000
	Unstained EVs	28200000
	EVs + PKH26	38802800000
2B	PKH26 1:1 (fold dilution) EVs	42073350000
	PKH26 1:2 (fold dilution) EVs	20989800000
	PKH26 1:5 (fold dilution) EVs	5013800000
	HO 1:1 (fold dilution) EVs	22202700000
	HO 1:2 (fold dilution) EVs	6615450000
	HO 1:5 (fold dilution) EVs	95600000
3A	Unstained (Pf EVs)	234800000
	HO (Pf EVs)	1.17586e+10
	Unstained (Medium 'EVs')	286000000
	HO (Medium 'EVs')	1.7838e+09
3B	PBS	400000
	Rings Unstained	1190100000
	Trophs Unstained	629400000
	HO	3600000
	Rings + HO	50592900000
	Trophs + HO	3.4752e+09
Supp. 2	PKH26 alone	1.31521e+11
	EVs 1:100	8.9567e+11
	EVs 1:200	5.7493e+11
	EVs 1:400	3.80822e+11
	EVs 1:800	2.95911e+11
	EVs 1:1600	3.63564e+11
	EVs 1:3200	3.31786e+11
